# Supplementary material for: Prolactin Modulates the Proliferation and Secretion of Goat Mammary Epithelial Cells via Regulating Sodium-Coupled Neutral Amino Acid Transporter 1 and 2
Source: Cells. 2024 Aug 30;13(17):1461. doi: 10.3390/cells13171461 (PMC11394342; doi:10.3390/cells13171461)
Supplement: Supplementary file 1 [file cells-13-01461-s001.zip]

Archive with 43 entries (35 files):
- Original Images for Blots/Figure 2B/
- Original Images for Blots/Figure 2B/b-actin.Tif
- Original Images for Blots/Figure 2B/SNAT1.Tif
- Original Images for Blots/Figure 2B/SNAT2.Tif
- Original Images for Blots/Figure 3C/
- Original Images for Blots/Figure 3C/b-actin.Tif
- Original Images for Blots/Figure 3C/SNAT1.Tif
- Original Images for Blots/Figure 3C/SNAT2.Tif
- Original Images for Blots/Figure 4A/
- Original Images for Blots/Figure 4A/b-actin.Tif
- Original Images for Blots/Figure 4A/BLG.Tif
- Original Images for Blots/Figure 4A/CSN.Tif
- Original Images for Blots/Figure 4A/SNAT1.Tif
- Original Images for Blots/Figure 4A/SNAT2.Tif
- Original Images for Blots/Figure 5B/
- Original Images for Blots/Figure 5B/b-actin (SNAT1).Tif
- Original Images for Blots/Figure 5B/b-actin (SNAT2).Tif
- Original Images for Blots/Figure 5B/SNAT1.Tif
- Original Images for Blots/Figure 5B/SNAT2.Tif
- Original Images for Blots/Figure 5E/
- Original Images for Blots/Figure 5E/b-actin (SiSNAT1).Tif
- Original Images for Blots/Figure 5E/b-actn(SiSNAT2).tif
- Original Images for Blots/Figure 5E/BLG (SiSNAT2).Tif
- Original Images for Blots/Figure 5E/BLG(SiSNAT1).Tif
- Original Images for Blots/Figure 5E/CSN (SiSNAT1).Tif
- Original Images for Blots/Figure 5E/CSN (SiSNAT2).Tif
- Original Images for Blots/Figure 8C/
- Original Images for Blots/Figure 8C/b-actin.Tif
- Original Images for Blots/Figure 8C/PRLR.tif
- Original Images for Blots/Figure 8C/SNAT1.Tif
- Original Images for Blots/Figure 8C/SNAT2.Tif
- Original Images for Blots/Figure 8C/STAT5.tif
- Original Images for Blots/Figure 8D/
- Original Images for Blots/Figure 8D/b-action.Tif
- Original Images for Blots/Figure 8D/SNAT1.Tif
- Original Images for Blots/Figure 8D/SNAT2.Tif
- Original Images for Blots/Figure 8D/STAT5.Tif
- Original Images for Blots/Figure S3.tif
- SUPPLEMENTAL INFORMATION/Figures-SUPPLEMENTAL INFORMATION/
- SUPPLEMENTAL INFORMATION/Figures-SUPPLEMENTAL INFORMATION/Figure S1.tif
- SUPPLEMENTAL INFORMATION/Figures-SUPPLEMENTAL INFORMATION/Figure S2.tiff
- SUPPLEMENTAL INFORMATION/Figures-SUPPLEMENTAL INFORMATION/Figure S3.tif
- SUPPLEMENTAL INFORMATION/SUPPLEMENTAL INFORMATION.pdf
